# Supplementary material for: Recovering wastewater RNA for virome sequencing by systematically optimized tangential-flow ultrafiltration and Nanotrap microbiome particles
Source: Appl Environ Microbiol. 2025 Aug 29;91(10):e00777-25. doi: 10.1128/aem.00777-25 (PMC12542684; doi:10.1128/aem.00777-25)
Supplement: Supplemental tables — Tables S1 to S6. [file aem.00777-25-s0002.xlsx]

## Sheet: Table S1
Table S1. Dunn’s multiple comparison tests of median SARS-CoV-2 genome coverages from wastewater collected in small- (<10 MGD, n=47), medium- (10-100 MGD, n=64), and large-scale (>100 MGD, n=26) wastewater treatment facilities. Wastewater samples (250 mL) were processed by tangential-flow ultrafiltration.
Test	Adjusted p value
TFF250_S vs. TFF250_M	0.4495
TFF250_S vs. TFF250_L	0.0589
TFF250_M vs. TFF250_L	0.62

## Sheet: Table S2
Table S2. Pair comparison SARS-CoV-2 lineages and variant groups sequenced from wastewater samples (n = 43) processed using Nanotrap® (Nano) and tangential-flow ultrafiltration (TFF) methods.
						Freyja output lineage
Sample ID	Collection date	Sequence file name	Method	WWTP ID	Coverage at 10x depth	AY.103	AY.119.2	B.1.1.192	B.1.1.310	B.1.1.529	B.1.143	B.1.182	B.1.2	B.1.370	B.1.617.2	BA.1	BA.1.1	BA.1.1.10	BA.1.1.11	BA.1.1.12	BA.1.1.14	BA.1.1.15	BA.1.1.16	BA.1.1.17	BA.1.1.18	BA.1.1.2	BA.1.1.6	BA.1.1.7	BA.1.1.8	BA.1.14	BA.1.15	BA.1.18	BA.1.19	BA.1.21	BA.1.23	BA.1.7	BA.1.9	BA.2	BA.2.1	BA.2.10	BA.2.11	BA.2.12	BA.2.12.1	BA.2.12.2	BA.2.13	BA.2.14	BA.2.15	BA.2.16	BA.2.17
LK_0215_Nano	2022-02-15	6_2_16	Nanotrap	LK	76.0492	0	0	0	0	0	0	0	0	0	0	0	0	0.5	0	0	0	0	0	0	0	0.5	0	0	0	0	0	0	0	0	0	0	0	0	0	0	0	0	0	0	0	0	0	0	0
ST_0215_Nano	2022-02-15	7_2_16	Nanotrap	ST	98.1072	0	0	0	0	0	0	0	0.0627353	0	0	0	0	0	0	0	0.335541	0	0.506581	0	0	0	0	0	0	0	0	0	0	0.0855884	0	0	0	0	0	0	0	0	0	0	0	0	0	0	0
KT_0215_Nano	2022-02-15	9_2_16	Nanotrap	KT	98.5821	0	0	0.0250168	0.119675	0	0.0188269	0	0.0841478	0.0298609	0	0.120138	0.289255	0	0	0	0	0	0.260551	0	0	0	0	0	0	0	0	0	0.0281946	0	0	0	0	0	0	0	0	0	0	0	0	0	0	0	0
BI_0222_Nano	2022-02-22	10_2_23	Nanotrap	BI	98.8195	0	0.0732284	0	0	0	0	0	0	0	0	0.0432434	0.419733	0	0	0	0.0163365	0	0.190375	0	0	0	0	0	0	0	0	0	0	0	0.0449134	0.188355	0.00127389	0	0	0	0	0	0	0	0	0	0	0	0
AH_0222_Nano	2022-02-22	4_2_23	Nanotrap	AH	99.3981	0	0	0	0	0.0579553	0	0	0	0	0	0	0	0	0.26257	0	0	0	0.485324	0	0.0694444	0	0	0	0	0	0.0143938	0.0958678	0	0	0	0	0	0	0	0	0	0	0	0	0	0	0	0	0
TN_0222_Nano	2022-02-22	8_2_23	Nanotrap	TN	98.6924	0	0	0	0	0	0	0	0	0	0	0.008926	0	0	0.153045	0	0	0	0.443521	0	0	0	0	0.153045	0.0717151	0	0.111001	0	0	0	0	0.0546447	0	0	0	0	0	0	0	0	0	0	0	0	0
KT_0222_Nano	2022-02-22	9_2_23	Nanotrap	KT	99.4014	0.049237	0	0	0	0.050749	0	0	0	0	0.002865	0	0.216722	0	0.137017	0	0	0	0.360833	0	0	0	0	0.137017	0	0	0.0166937	0	0	0	0	0	0.0126582	0	0	0	0	0	0	0	0	0	0	0	0
TN_0405_Nano	2022-04-05	8_4-5	Nanotrap	TN	96.0338	0	0	0	0	0	0	0	0	0	0	0	0	0	0	0	0	0	0	0	0	0	0	0	0	0	0	0	0	0	0	0	0	0	0	0	0	0	0.16055	0	0.00537806	0	0	0	0
KT_0405_Nano	2022-04-05	9_4-5	Nanotrap	KT	97.1408	0	0	0	0	0	0	0	0.0260679	0	0	0	0	0	0	0	0	0	0	0	0	0	0	0	0	0	0	0	0	0	0	0	0	0	0	0	0	0.124291	0.55908	0	0	0	0	0	0
BI_0412_Nano	2022-04-12	10_4-12	Nanotrap	BI	96.2913	0	0	0	0	0	0	0	0	0	0	0	0	0	0	0	0	0	0	0	0	0	0	0	0	0	0	0	0	0	0	0	0	0	0	0	0	0	0.655066	0	0	0	0	0	0
AH_0412_Nano	2022-04-12	4_4-12	Nanotrap	AH	97.843	0	0	0	0	0	0	0	0	0	0	0	0	0	0	0	0	0	0.0783897	0	0	0	0	0	0	0	0	0	0	0	0	0	0	0	0	0	0	0	0.618231	0	0	0	0	0	0
TN_0412_Nano	2022-04-12	8_4-12	Nanotrap	TN	97.5454	0	0	0	0	0	0	0	0	0	0	0	0	0	0	0	0	0	0	0	0	0	0	0	0	0	0	0	0	0	0	0	0	0	0.00123305	0	0	0	0.690527	0	0	0	0	0.145007	0.00114025
KT_0412_Nano	2022-04-12	9_4-12	Nanotrap	KT	97.4083	0	0	0	0	0	0	0	0	0	0	0	0	0	0	0	0	0	0	0	0	0	0	0	0	0	0	0	0	0	0	0	0	0.0495906	0	0	0	0.078748	0.530199	0	0	0	0	0	0
BI_0802_Nano	2022-08-02	KF_8_2_22_10	Nanotrap	BI	93.2181	0	0	0	0	0	0	0	0	0	0	0	0	0	0	0	0	0	0	0	0	0	0	0	0	0	0	0	0	0	0	0	0	0	0	0	0	0	0	0	0	0	0	0	0
AH_0802_Nano	2022-08-02	KF_8_2_22_4	Nanotrap	AH	95.268	0	0	0	0	0	0	0	0	0	0	0	0	0	0	0	0	0	0	0	0	0	0	0	0	0	0	0	0	0	0	0	0	0	0	0	0	0	0	0	0	0	0	0	0
TN_0802_Nano	2022-08-02	KF_8_2_22_8	Nanotrap	TN	81.664	0	0	0	0	0	0	0	0	0	0	0	0	0	0	0	0	0	0	0	0	0	0	0	0	0	0	0	0	0	0	0	0	0	0	0	0	0	0	0	0	0	0	0	0
KT_0802_Nano	2022-08-02	KF_8_2_22_9	Nanotrap	KT	97.532	0	0	0	0	0	0	0	0	0	0	0	0	0	0	0	0	0	0	0	0	0	0	0	0	0	0	0	0	0	0	0	0	0	0	0	0	0	0	0	0	0	0	0	0
BI_0816_Nano	2022-08-16	KF_8_16_22_10	Nanotrap	BI	60.3251	0	0	0	0	0	0	0	0	0	0	0	0	0	0	0	0	0	0	0	0	0	0	0	0	0	0	0	0	0	0	0	0	0	0	0	0	0	0	0	0	0	0	0	0
AH_0816_Nano	2022-08-16	KF_8_16_22_4	Nanotrap	AH	97.1207	0	0	0	0	0	0	0	0	0	0	0	0	0	0	0	0	0	0	0	0	0	0	0	0	0	0	0	0	0	0	0	0	0	0	0	0	0	0	0	0	0	0	0	0
TN_0816_Nano	2022-08-16	KF_8_16_22_8	Nanotrap	TN	83.0385	0	0	0	0	0	0	0	0	0	0	0	0	0	0	0	0	0	0	0	0	0	0	0	0	0	0	0	0	0	0	0	0	0	0	0	0	0	0	0	0	0	0	0	0
KT_0816_Nano	2022-08-16	KF_8_16_22_9	Nanotrap	KT	90.73	0	0	0	0	0	0	0	0	0	0	0	0	0	0	0	0	0	0	0	0	0	0	0	0	0	0	0	0	0	0	0	0	0	0	0	0	0	0	0	0	0	0	0	0
BI_0823_Nano	2022-08-23	KF_8_23_22_10	Nanotrap	BI	92.4255	0	0	0	0	0	0	0	0	0	0	0	0	0	0	0	0	0	0	0	0	0	0	0	0	0	0	0	0	0	0	0	0	0	0	0	0	0	0	0	0	0	0	0	0
AH_0823_Nano	2022-08-23	KF_8_23_22_4	Nanotrap	AH	92.9572	0	0	0	0	0	0	0	0	0	0	0	0	0	0	0	0	0	0	0	0	0	0	0	0	0	0	0	0	0	0	0	0	0	0	0	0	0	0	0	0	0	0	0.10927	0
TN_0823_Nano	2022-08-23	KF_8_23_22_8	Nanotrap	TN	85.5332	0	0	0	0	0	0	0	0	0	0	0	0	0	0	0	0	0	0	0	0	0	0	0	0	0	0	0	0	0	0	0	0	0	0	0	0	0	0	0	0	0	0	0	0
KT_0823_Nano	2022-08-23	KF_8_23_22_9	Nanotrap	KT	85.1921	0	0	0	0	0	0	0	0	0	0	0	0	0	0	0	0	0	0	0	0	0	0	0	0	0	0	0	0	0	0	0	0	0	0	0	0	0	0	0	0	0	0	0	0
BI_0826_Nano	2022-08-26	KF_8_26_22_10	Nanotrap	BI	96.6057	0	0	0	0	0	0	0	0	0	0	0	0	0	0	0	0	0	0	0	0	0	0	0	0	0	0	0	0	0	0	0	0	0	0	0	0	0	0	0	0	0	0	0	0
AH_0826_Nano	2022-08-26	KF_8_26_22_4	Nanotrap	AH	93.4589	0	0	0	0	0	0	0	0	0	0	0	0	0	0	0	0	0	0	0	0	0	0	0	0	0	0	0	0	0	0	0	0	0	0	0	0	0	0	0	0	0	0	0	0
TN_0826_Nano	2022-08-26	KF_8_26_22_8	Nanotrap	TN	92.0543	0	0	0	0	0	0	0	0	0	0	0	0	0	0	0	0	0	0	0	0	0	0	0	0	0	0	0	0	0	0	0	0	0	0	0	0	0	0	0	0	0	0	0	0
KT_0826_Nano	2022-08-26	KF_8_26_22_9	Nanotrap	KT	79.1258	0	0	0	0	0	0	0	0	0	0	0	0	0	0	0	0	0	0	0	0	0	0	0	0	0	0	0	0	0	0	0	0	0	0	0	0	0	0	0	0	0	0	0	0
BI_0902_Nano	2022-09-02	KF_9_2_22_10	Nanotrap	BI	77.4605	0	0	0	0	0	0	0	0	0	0	0	0	0	0	0	0	0	0	0	0	0	0	0	0	0	0	0	0	0	0	0	0	0	0	0	0	0	0	0	0	0	0	0	0
AH_0902_Nano	2022-09-02	KF_9_2_22_4	Nanotrap	AH	90.6999	0	0	0	0	0	0	0	0	0	0	0	0	0	0	0	0	0	0	0	0	0	0	0	0	0	0	0	0	0	0	0	0	0	0	0	0	0	0	0	0	0	0	0	0
TN_0902_Nano	2022-09-02	KF_9_2_22_8	Nanotrap	TN	73.5812	0	0	0	0	0	0	0	0	0	0	0	0	0	0	0	0	0	0	0	0	0	0	0	0	0	0	0	0	0	0	0	0	0	0	0	0	0	0	0	0	0	0	0	0
KT_0902_Nano	2022-09-02	KF_9_2_22_9	Nanotrap	KT	70.0799	0	0	0	0	0	0	0	0	0	0	0	0	0	0	0	0	0	0	0	0	0	0	0	0	0	0	0	0	0	0	0	0	0	0	0	0	0	0	0	0	0	0	0	0
BI_1007_Nano	2022-10-07	KF_10_10_7_23	Nanotrap	BI	96.6893	0	0	0	0	0	0	0	0	0	0	0	0	0	0	0	0	0	0	0	0	0	0	0	0	0	0	0	0	0	0	0	0	0	0	0	0	0	0	0	0	0	0	0.00143776	0
AH_1007_Nano	2022-10-07	KF_4_10_7_23	Nanotrap	AH	96.1475	0	0	0	0	0	0	0	0	0	0	0	0	0	0	0	0	0	0	0	0	0	0	0	0	0	0	0	0	0	0	0	0	0	0	0	0	0	0	0	0	0	0	0	0
TN_1007_Nano	2022-10-07	KF_8_10_7_23	Nanotrap	TN	97.1341	0	0	0	0	0	0	0	0	0	0	0	0	0	0	0	0	0	0	0	0	0	0	0	0	0	0	0	0	0	0	0	0	0	0	0	0	0	0	0	0	0	0	0	0
KT_1007_Nano	2022-10-07	KF_9_10_7_23	Nanotrap	KT	97.6825	0	0	0	0	0	0	0	0	0	0	0	0	0	0	0	0	0	0	0	0	0	0	0	0	0	0	0	0	0	0	0	0	0	0	0	0	0	0	0	0	0	0	0	0
BI_1028_Nano	2022-10-28	KF_10_10_28_23	Nanotrap	BI	60.3317	0	0	0	0	0	0	0	0	0	0	0	0	0	0	0	0	0	0	0	0	0	0	0	0	0	0	0	0	0	0	0	0	0	0	0	0	0	0	0	0	0	0	0	0
AH_1028_Nano	2022-10-28	KF_4_10_28_23	Nanotrap	AH	54.7637	0	0	0	0	0	0	0	0	0	0	0	0	0	0	0	0	0	0	0	0	0	0	0	0	0	0	0	0	0	0	0	0	0	0	0	0	0	0	0	0	0	0	0	0
BS_1028_Nano	2022-10-28	KF_5_10_28_23	Nanotrap	BS	82.4566	0	0	0	0	0	0	0	0	0	0	0	0	0	0	0	0	0	0	0	0	0	0	0	0	0	0	0	0	0	0	0	0	0	0	0	0	0	0	0	0	0	0	0	0
ST_1028_Nano	2022-10-28	KF_7_10_28_23	Nanotrap	ST	93.2515	0	0	0	0	0	0	0	0	0	0	0	0	0	0	0	0	0	0	0	0	0	0	0	0	0	0	0	0	0	0	0	0	0	0	0	0.00134771	0	0	0	0	0	0	0.00488968	0
TN_1028_Nano	2022-10-28	KF_8_10_28_23	Nanotrap	TN	91.342	0	0	0	0	0	0	0	0	0	0	0	0	0	0	0	0	0	0	0	0	0	0	0	0	0	0	0	0	0	0	0	0	0	0	0	0	0	0	0	0	0	0	0.0022175	0
KT_1028_Nano	2022-10-28	KF_9_10_28_23	Nanotrap	KT	93.412	0	0	0	0	0	0	0	0	0	0	0	0	0	0	0	0	0	0	0	0	0	0	0	0	0	0	0	0	0	0	0	0	0	0	0	0	0	0	0	0	0	0	0	0
LK_0215_TFF	2022-02-15	UF_02_14	TFF125	LK	92.1212	0	0	0	0	0	0	0	0	0	0.117189	0	0	0	0	0	0	0	0	0	0	0	0	0	0	0.852537	0	0	0	0.0035524	0	0	0	0	0	0	0	0	0	0	0	0	0	0	0
ST_0215_TFF	2022-02-15	UF_02_15	TFF125	ST	87.4762	0	0	0	0	0	0	0.054441	0	0	0	0.194661	0	0	0	0	0	0.034294	0.648016	0	0	0.034294	0.034294	0	0	0	0	0	0	0	0	0	0	0	0	0	0	0	0	0	0	0	0	0	0
KT_0215_TFF	2022-02-15	UF_02_16	TFF125	KT	75.765	0	0	0	0	0	0	0	0	0	0	0	0.052984	0	0.052984	0	0	0	0.788064	0	0	0	0	0.052984	0.052984	0	0	0	0	0	0	0	0	0	0	0	0	0	0	0	0	0	0	0	0
AH_0222_TFF	2022-02-22	UF_02_17	TFF125	AH	95.0975	0	0.035939	0	0	0	0	0	0	0	0.471458	0	0	0	0	0	0.00131406	0	0	0	0.488286	0	0	0	0	0	0	0	0.00171233	0	0	0	0	0	0	0	0	0	0	0	0	0	0	0	0
TN_0222_TFF	2022-02-22	UF_02_18	TFF125	TN	81.7276	0	0	0	0	0	0	0	0	0	0	0	0	0	0	0	0.00197239	0	0.688961	0	0	0	0	0	0	0.151178	0	0.151178	0	0	0	0	0	0	0	0	0	0	0	0	0	0	0	0	0
KT_0222_TFF	2022-02-22	UF_02_19	TFF125	KT	50.1187	0	0	0.00107066	0	0	0	0	0	0	0	0	0	0.00104603	0	0	0	0	0	0	0	0	0	0	0	0	0	0	0	0	0.986271	0	0	0	0	0	0	0	0	0	0	0	0	0	0
BI_0222_TFF	2022-02-22	UF_02_20	TFF125	BI	57.0444	0	0	0	0	0	0	0	0	0	0	0	0.138443	0	0.138443	0.138443	0	0.0274725	0	0.138443	0	0.138443	0	0.138443	0.138443	0	0	0	0	0	0	0	0	0	0	0	0	0	0	0	0	0	0	0	0
TN_0405_TFF	2022-04-05	UF_04_02	TFF125	TN	88.6132	0	0	0	0	0	0	0	0	0	0	0	0	0	0	0	0	0	0	0	0	0	0	0	0	0	0	0	0	0	0	0	0	0	0	0.0458275	0	0.186537	0	0	0	0	0	0	0
KT_0405_TFF	2022-04-05	UF_04_03	TFF125	KT	97.2912	0	0	0	0	0	0	0	0	0	0	0	0	0	0	0	0	0	0	0	0	0	0	0	0	0	0	0	0	0	0	0	0	0	0	0	0	0.059427	0.201693	0	0	0	0	0.301097	0
AH_0412_TFF	2022-04-12	UF_04_05	TFF125	AH	97.1274	0	0	0	0	0	0	0	0	0	0	0	0	0	0	0	0	0	0	0	0	0	0	0	0	0	0	0	0	0	0	0	0	0	0	0	0	0	0.670188	0	0	0	0	0	0
TN_0412_TFF	2022-04-12	UF_04_06	TFF125	TN	93.8501	0	0	0	0	0	0	0	0	0	0	0	0	0	0	0	0	0	0	0	0	0	0	0	0	0	0	0	0	0	0	0	0	0	0	0.0672313	0	0.169701	0.492157	0	0	0	0	0	0
KT_0412_TFF	2022-04-12	UF_04_07	TFF125	KT	93.8033	0	0	0	0	0	0	0	0	0	0	0	0	0	0	0	0	0	0	0	0	0	0	0	0	0	0	0	0	0	0	0	0	0	0	0	0	0.396809	0.10295	0	0	0	0	0	0
BI_0412_TFF	2022-04-12	UF_04_08	TFF125	BI	76.0058	0	0	0	0	0	0	0	0	0	0	0	0	0	0	0	0	0	0	0	0	0	0	0	0	0	0	0	0	0	0	0	0	0	0	0	0	0	0.116129	0	0	0	0	0	0
AH_0802_TFF	2022-08-02	UF_08_01	TFF250	AH	93.8535	0	0	0	0	0	0	0	0	0	0	0	0	0	0	0	0	0	0	0	0	0	0	0	0	0	0	0	0	0	0	0	0	0	0	0	0	0	0	0	0	0	0	0	0
TN_0802_TFF	2022-08-02	UF_08_02	TFF250	TN	87.3625	0	0	0	0	0	0	0	0	0	0	0	0	0	0	0	0	0	0	0	0	0	0	0	0	0	0	0	0	0	0	0	0	0	0	0	0	0	0	0	0	0	0	0	0
KT_0802_TFF	2022-08-02	UF_08_03	TFF250	KT	38.4777	0	0	0	0	0	0	0	0	0	0	0	0	0	0	0	0	0	0	0	0	0	0	0	0	0	0	0	0	0	0	0	0	0	0	0	0	0	0	0	0	0	0	0	0
BI_0802_TFF	2022-08-02	UF_08_04	TFF250	BI	25.9138	0	0	0	0	0	0	0	0	0	0	0	0	0	0	0	0	0	0	0	0	0	0	0	0	0	0	0	0	0	0	0	0	0.0128387	0.0128387	0	0.0128387	0.0128387	0.0128387	0.0128387	0.0128387	0.0128387	0.0128387	0	0.0128387
BI_0816_TFF	2022-08-16	UF_10_8_18	TFF250	BI	84.9681	0	0	0	0	0	0	0	0	0	0	0	0	0	0	0	0	0	0	0	0	0	0	0	0	0	0	0	0	0	0	0	0	0	0	0	0	0	0	0	0	0	0	0	0
AH_0816_TFF	2022-08-16	UF_4_8_18	TFF250	AH	94.0675	0	0	0	0	0	0	0	0	0	0	0	0	0	0	0	0	0	0	0	0	0	0	0	0	0	0	0	0	0	0	0	0	0	0	0	0	0	0	0	0	0	0	0	0
TN_0816_TFF	2022-08-16	UF_8_8_18	TFF250	TN	95.4653	0	0	0	0	0	0	0	0	0	0	0	0	0	0	0	0	0	0	0	0	0	0	0	0	0	0	0	0	0	0	0	0	0	0	0	0	0	0	0	0	0	0	0	0
KT_0816_TFF	2022-08-16	UF_9_8_18	TFF250	KT	95.1075	0	0	0	0	0	0	0	0	0	0	0	0	0	0	0	0	0	0	0	0	0	0	0	0	0	0	0	0	0	0	0	0	0	0	0	0	0	0	0	0	0	0	0	0
BI_0823_TFF	2022-08-23	UF_10_8_23_23	TFF250	BI	54.2287	0	0	0	0	0	0	0	0	0	0	0	0	0	0	0	0	0	0	0	0	0	0	0	0	0	0	0	0	0	0	0	0	0	0	0	0	0	0	0	0	0	0	0	0
AH_0823_TFF	2022-08-23	UF_4_8_23_23	TFF250	AH	67.0702	0	0	0	0	0	0	0	0	0	0	0	0	0	0	0	0	0	0	0	0	0	0	0	0	0	0	0	0	0	0	0	0	0	0	0	0	0	0	0	0	0	0	0	0
TN_0823_TFF	2022-08-23	UF_8_8_23_23	TFF250	TN	71.8256	0	0	0	0	0	0	0	0	0	0	0	0	0	0	0	0	0	0	0	0	0	0	0	0	0	0	0	0	0	0	0	0	0	0	0	0	0	0	0	0	0	0	0	0
KT_0823_TFF	2022-08-23	UF_9_8_23_23	TFF250	KT	70.6518	0	0	0	0	0	0	0	0	0	0	0	0	0	0	0	0	0	0	0	0	0	0	0	0	0	0	0	0	0	0	0	0	0	0	0	0	0	0	0	0	0	0	0	0
BI_0826_TFF	2022-08-26	UF_10_8_26_23	TFF250	BI	20.2588	0	0	0	0	0	0	0	0	0	0	0	0	0	0	0	0	0	0	0	0	0	0	0	0	0	0	0	0	0	0	0	0	0	0	0	0	0	0	0	0	0	0	0	0
AH_0826_TFF	2022-08-26	UF_4_8_26_23	TFF250	AH	75.3771	0	0	0	0	0	0	0	0	0	0	0	0	0	0	0	0	0	0	0	0	0	0	0	0	0	0	0	0	0	0	0	0	0	0	0	0	0	0	0	0	0	0.981914	0	0
TN_0826_TFF	2022-08-26	UF_8_8_26_23	TFF250	TN	88.262	0	0	0	0	0	0	0	0	0	0	0	0	0	0	0	0	0	0	0	0	0	0	0	0	0	0	0	0	0	0	0	0	0	0	0	0	0	0	0	0	0	0	0	0
KT_0826_TFF	2022-08-26	UF_9_8_26_23	TFF250	KT	67.107	0	0	0	0	0	0	0	0	0	0	0	0	0	0	0	0	0	0	0	0	0	0	0	0	0	0	0	0	0	0	0	0	0	0	0	0	0	0	0	0	0	0	0	0
BI_0902_TFF	2022-09-02	UF_10_9_2_23	TFF250	BI	57.0712	0	0	0	0	0	0	0	0	0	0	0	0	0	0	0	0	0	0	0	0	0	0	0	0	0	0	0	0	0	0	0	0	0	0	0	0	0	0	0	0	0	0	0	0
AH_0902_TFF	2022-09-02	UF_4_2_2_23	TFF250	AH	94.0675	0	0	0	0	0	0	0	0	0	0	0	0	0	0	0	0	0	0	0	0	0	0	0	0	0	0	0	0	0	0	0	0	0	0	0	0	0	0	0	0	0	0	0	0
TN_0902_TFF	2022-09-02	UF_8_9_2_23	TFF250	TN	78.2296	0	0	0	0	0	0	0	0	0	0	0	0	0	0	0	0	0	0	0	0	0	0	0	0	0	0	0	0	0	0	0	0	0	0	0	0.00274725	0	0	0	0	0	0	0	0
KT_0902_TFF	2022-09-02	UF_9_9_2_23	TFF250	KT	69.1235	0	0	0	0	0	0	0	0	0	0	0	0	0	0	0	0	0	0	0	0	0	0	0	0	0	0	0	0	0	0	0	0	0	0	0	0	0	0	0	0	0	0	0	0
BI_1007_TFF	2022-10-07	UF_10_10_7_23	TFF250	BI	69.9127	0	0	0	0	0	0	0	0	0	0	0	0	0	0	0	0	0	0	0	0	0	0	0	0	0	0	0	0	0	0	0	0	0	0	0	0	0	0	0	0	0	0	0	0
AH_1007_TFF	2022-10-07	UF_4_10_7_23	TFF250	AH	70.2271	0	0	0	0	0	0	0	0	0	0	0	0	0	0	0	0	0	0	0	0	0	0	0	0	0	0	0	0	0	0	0	0	0	0	0	0	0	0	0	0	0	0	0.00475162	0
TN_1007_TFF	2022-10-07	UF_8_10_7_23	TFF250	TN	83.4933	0	0	0	0	0	0	0	0	0	0	0	0	0	0	0	0	0	0	0	0	0	0	0	0	0	0	0	0	0	0	0	0	0	0	0	0	0	0	0	0	0	0	0	0
KT_1007_TFF	2022-10-07	UF_9_10_7_23	TFF250	KT	18.6001	0	0	0	0	0	0	0	0	0	0	0	0	0	0	0	0	0	0	0	0	0	0	0	0	0	0	0	0	0	0	0	0	0	0	0	0	0	0	0	0	0	0	0	0
BI_1028_TFF	2022-10-28	UF_10_10_28_23	TFF250	BI	85.0584	0	0	0	0	0	0	0	0	0	0	0	0	0	0	0	0	0	0	0	0	0	0	0	0	0	0	0	0	0	0	0	0	0	0	0	0	0	0	0	0	0	0	0	0
AH_1028_TFF	2022-10-28	UF_4_10_28_23	TFF250	AH	27.7163	0	0	0	0	0	0	0	0	0	0	0	0	0	0	0	0	0	0	0	0	0	0	0	0	0	0	0	0	0	0	0	0	0	0	0	0	0	0	0	0	0	0	0	0
BS_1028_TFF	2022-10-28	UF_5_10_28_23	TFF250	BS	77.6477	0	0	0	0	0	0	0	0	0	0	0	0	0	0	0	0	0	0	0	0	0	0	0	0	0	0	0	0	0	0	0	0	0	0	0	0	0	0	0	0	0	0	0	0
ST_1028_TFF	2022-10-28	UF_7_10_28_23	TFF250	ST	62.1911	0	0	0	0	0	0	0	0	0	0	0	0	0	0	0	0	0	0	0	0	0	0	0	0	0	0	0	0	0	0	0	0	0	0	0	0	0	0	0	0	0	0	0	0
TN_1028_TFF	2022-10-28	UF_8_10_28_23	TFF250	TN	50.413	0	0	0	0	0	0	0	0	0	0	0	0	0	0	0	0	0	0	0	0	0	0	0	0	0	0	0	0	0	0	0	0	0	0	0	0	0	0	0	0	0	0	0	0
KT_1028_TFF	2022-10-28	UF_9_10_28_23	TFF250	KT	88.2955	0	0	0	0	0	0	0	0	0	0	0	0	0	0	0	0	0	0	0	0	0	0	0	0	0	0	0	0	0	0	0	0	0	0	0	0	0	0	0	0	0	0	0.00466497	0
[truncated: 84 more columns]

## Sheet: Table S3
Table S3. Detailed information of wastewatwer samples (n=12) processed using Nanotrap® (Nano) and tangential-flow ultrafiltration (TFF) and read classifications based on whole-transcriptome shotgun sequencing.
Sample ID	Collection date	Sequence file name	Method	WWTP ID	Total raw reads	Classified reads	Classified/ total %	Unclassified/ total %	Viral reads	Bacterial reads	Archaeal reads	Eukaryotic reads	Viral reads/ classified reads %	Bacterial reads/ classified reads %	Archeal reads/ classified reads %	Prokaryotic reads/ classified reads %	Eukaryotic reads/ classified reads %
Nano_01	2023-01-19	KF_10_1_19_23_S5	Nanotrap	BI	12639402	6877853	54.416	45.584	3116	4533258	10094	2331385	0.0453048	65.9109	0.146761	66.0577	33.897
Nano_02	2022-10-28	KF_10_10_28_22_S2	Nanotrap	BI	9570550	4250817	44.4156	55.5844	2628	2210009	12997	2025183	0.0618234	51.9902	0.305753	52.296	47.6422
Nano_03	2022-12-22	KF_10_12_22_22_S4	Nanotrap	BI	13236640	9364645	70.7479	29.2521	5064	8762160	13548	583873	0.0540757	93.5664	0.144672	93.7111	6.23487
Nano_04	2023-02-17	KF_10_2_17_23_S6	Nanotrap	BI	21689657	11503008	53.0345	46.9655	2334	6854726	14074	4631874	0.0202903	59.5907	0.122351	59.7131	40.2666
Nano_05	2022-11-10	KF_10_2022_11_10_S3	Nanotrap	BI	14513990	8978858	61.8635	38.1365	5157	6496341	15153	2462207	0.0574349	72.3515	0.168763	72.5203	27.4223
Nano_06	2023-03-16	KF_10_3_16_23_S7	Nanotrap	BI	8997744	4551194	50.5815	49.4185	1725	2238286	9750	2301433	0.0379021	49.1802	0.214229	49.3944	50.5677
Nano_07	2023-04-06	KF_10_4_6_23_S8	Nanotrap	BI	12206686	5677610	46.5123	53.4877	2168	3558929	19831	2096682	0.0381851	62.6836	0.349284	63.0329	36.929
Nano_08	2022-09-22	KF_10_9_22_22_S1	Nanotrap	BI	21807244	12264556	56.2407	43.7593	6350	11593704	41816	622686	0.0517752	94.5302	0.34095	94.8711	5.07712
Nano_09	2022-10-28	KF_10_S6	Nanotrap	BI	55090622	24809785	45.0345	54.9655	16622	12940707	53736	11798720	0.0669978	52.1597	0.216592	52.3763	47.5567
Nano_10	2022-10-28	KF_4_S5	Nanotrap	AH	61386925	39952031	65.0823	34.9177	76605	37872248	168625	1834553	0.191742	94.7943	0.422069	95.2164	4.59189
Nano_11	2022-10-28	KF_5_S7	Nanotrap	BS	66305970	34816079	52.5082	47.4918	49685	24347383	88156	10330855	0.142707	69.9314	0.253205	70.1846	29.6727
Nano_12	2022-10-28	KF_7_S8	Nanotrap	ST	36069310	23570090	65.3467	34.6533	28827	22233867	66219	1241177	0.122303	94.3309	0.280945	94.6118	5.2659
TFF_01	2023-01-19	UF_10_1_19_23_S13	TFF250	BI	14950576	11682172	78.1386	21.8614	15983	11447534	64268	154387	0.136815	97.9915	0.550137	98.5416	1.32156
TFF_02	2022-10-28	UF_10_10_28_22_S10	TFF250	BI	16704238	12761241	76.3952	23.6048	2145	11540593	24771	1193732	0.0168087	90.4347	0.194111	90.6288	9.35436
TFF_03	2022-12-22	UF_10_12_22_2022_S12	TFF250	BI	16654441	14096244	84.6396	15.3604	18409	13920510	38166	119159	0.130595	98.7533	0.270753	99.0241	0.845324
TFF_04	2023-02-17	UF_10_2_17_23_S14	TFF250	BI	4336452	3411541	78.6713	21.3287	270	3387422	1583	22266	0.00791431	99.293	0.0464013	99.3394	0.652667
TFF_05	2022-11-10	UF_10_20221111_S11	TFF250	BI	16707294	14238025	85.2204	14.7796	50039	13796625	83371	307990	0.351446	96.8999	0.585552	97.4854	2.16315
TFF_06	2023-03-16	UF_10_3_16_23_S15	TFF250	BI	17289879	11499298	66.5088	33.4912	52145	11075719	55621	315813	0.453462	96.3165	0.48369	96.8002	2.74637
TFF_07	2023-04-06	UF_10_4_6_23_S16	TFF250	BI	30948309	26651405	86.1159	13.8841	17914	26213005	49274	371212	0.067216	98.3551	0.184883	98.5399	1.39284
TFF_08	2022-09-22	UF_10_9_23_22_S9	TFF250	BI	12731267	9919117	77.9115	22.0885	1085	9788383	26566	103083	0.0109385	98.682	0.267826	98.9498	1.03924
TFF_09	2022-10-28	UF_10_S2	TFF250	BI	44038862	33136024	75.2427	24.7573	6032	30152177	59576	2918239	0.0182038	90.9952	0.179792	91.1749	8.80685
TFF_10	2022-10-28	UF_4_S1	TFF250	AH	40315507	34172292	84.7622	15.2378	11099	33435013	245556	480624	0.0324795	97.8425	0.718582	98.561	1.40647
TFF_11	2022-10-28	UF_5_S3	TFF250	BS	40608485	24005081	59.1135	40.8865	14675	17926003	172653	5891750	0.0611329	74.6759	0.719235	75.3951	24.5438
TFF_12	2022-10-28	UF_7_S4	TFF250	ST	45861231	37135154	80.9729	19.0271	13763	36293309	286848	541234	0.0370619	97.733	0.772443	98.5055	1.45747

## Sheet: Table S4
					KF_10_1_19_23_S5	KF_10_10_28_22_S2	KF_10_12_22_22_S4	KF_10_2_17_23_S6	KF_10_2022_11_10_S3	KF_10_3_16_23_S7	KF_10_4_6_23_S8	KF_10_9_22_22_S1	KF_10_S6.kraken.report.F.bracken.txt_num	KF_4_S5.kraken.report.F.bracken.txt_num	KF_5_S7.kraken.report.F.bracken.txt_num	KF_7_S8.kraken.report.F.bracken.txt_num	UF_10_1_19_23_S13	UF_10_10_28_22_S10	UF_10_12_22_2022_S12	UF_10_2_17_23_S14	UF_10_20221111_S11	UF_10_3_16_23_S15	UF_10_4_6_23_S16	UF_10_9_23_22_S9	UF_10_S2.kraken.report.F.bracken.txt_num	UF_4_S1.kraken.report.F.bracken.txt_num	UF_5_S3.kraken.report.F.bracken.txt_num	UF_7_S4.kraken.report.F.bracken.txt_num
Table S4. Read counts and fractions (reads/total classified viral reads) of RNA virus families detected in wastewater samples processed by Nanotrap® (Nano) and tangential-flow ultrafiltration (TFF).
Virus family	Hosts	Genome type	% Nano>=10 reads	% TFF >=10 reads	Read Counts																								Read Fractions (viral reads/total classified viral reads)
					Nano_01	Nano_02	Nano_03	Nano_04	Nano_05	Nano_06	Nano_07	Nano_08	Nano_09	Nano_10	Nano_11	Nano_12	TFF_01	TFF_02	TFF_03	TFF_04	TFF_05	TFF_06	TFF_07	TFF_08	TFF_09	TFF_10	TFF_11	TFF_12	Nano_01	Nano_02	Nano_03	Nano_04	Nano_05	Nano_06	Nano_07	Nano_08	Nano_09	Nano_10	Nano_11	Nano_12	TFF_01	TFF_02	TFF_03	TFF_04	TFF_05	TFF_06	TFF_07	TFF_08	TFF_09
Alphaflexiviridae	Moths, butterflies	ssRNA(+)	100	91.6667	310	56	63	140	45	29	61	77	664	1738	8022	1180	238	16	173	13	230	416	485	7		437		836	0.0994865	0.021309	0.0124408	0.0599829	0.008726	0.0168116	0.0281365	0.012126	0.0399471	0.0226878	0.161457	0.0409338	0.0148908	0.00745921	0.00939758	0.0481481	0.00459641	0.00797775	0.0270738	0.00645161	0.0154178
Arteriviridae	Vertebrates	ssRNA(+)	33.3333	33.3333	1	8	5	5	2	4	1	4	56	32	54	14	1	4	2		2	4	4	1		40	20	28	0.000320924	0.00304414	0.000987362	0.00214225	0.000387822	0.00231884	0.000461255	0.000629921	0.00336903	0.000417727	0.00108685	0.000485656	6.25665e-05	0.0018648	0.000108643	0	3.99688e-05	7.67092e-05	0.000223289	0.000921659	0.00530504
Astroviridae	Vertebrates	ssRNA(+)	91.6667	91.6667	66	7	65	107	88	66	59	12	37	391	124	111	506	10	81	17	111	1412	420	1		16		12	0.021181	0.00266362	0.0128357	0.045844	0.0170642	0.0382609	0.027214	0.00188976	0.00222597	0.00510411	0.00249572	0.00385056	0.0316586	0.004662	0.00440002	0.062963	0.00221827	0.0270783	0.0234454	0.000921659	0.00364721
Barnaviridae	Cultivated mushroom	ssRNA(+)	8.33333	0			21																						0	0	0.00414692	0	0	0	0	0	0	0	0	0	0	0	0	0	0	0	0	0	0
Betaflexiviridae	Plants, fungi	ssRNA(+)	50	50	5	1	12	9	6	3	2	10	25	99	108	37	23	5	6		25	65	27			24	0	25	0.00160462	0.000380518	0.00236967	0.00385604	0.00116347	0.00173913	0.000922509	0.0015748	0.00150403	0.00129234	0.00217369	0.00128352	0.00143903	0.002331	0.000325928	0	0.00049961	0.00124652	0.0015072	0	0
Bromoviridae	Plants	ssRNA(+)	58.3333	58.3333	29	12	4	20	4		3	9	61	644	257	210	9	5	6		16	16	13	2	17	67	154	170	0.0093068	0.00456621	0.000789889	0.00856898	0.000775645	0	0.00138376	0.00141732	0.00366984	0.00840676	0.00517259	0.00728484	0.000563098	0.002331	0.000325928	0	0.000319751	0.000306837	0.000725689	0.00184332	0.00248674
Caliciviridae	Vertebrates	ssRNA(+)	25	50	3	1	16	6	3	9	2	7		34	23		49	2	14	3	13	166	65	1	163				0.000962773	0.000380518	0.00315956	0.00257069	0.000581734	0.00521739	0.000922509	0.00110236	0	0.000443835	0.000462916	0	0.00306576	0.000932401	0.000760498	0.0111111	0.000259797	0.00318343	0.00362845	0.000921659	0
Closteroviridae	Plants	ssRNA(+)	8.33333	0				8	1	2		27					1		1		5	5	3	1					0	0	0	0.00342759	0.000193911	0.00115942	0	0.00425197	0	0	0	0	6.25665e-05	0	5.43213e-05	0	9.99221e-05	9.58865e-05	0.000167467	0.000921659	0
Coronaviridae	Vertebrates	ssRNA(+)	66.6667	83.3333	298	105	496	1	3	204	328	18	733	1157			2661	639	3760	1	8044	17952	6076	213		16	113		0.0956354	0.0399543	0.0979463	0.000428449	0.000581734	0.118261	0.151292	0.00283465	0.0440982	0.0151035	0	0	0.166489	0.297902	0.204248	0.0037037	0.160755	0.344271	0.339176	0.196313	0.277851
Cystoviridae	Bacteria	dsRNA	25	58.3333	3	1	5	1	1	3		1		43	13	756	11	1	14		42	23	13	1	2102	5778	6622	7642	0.000962773	0.000380518	0.000987362	0.000428449	0.000193911	0.00173913	0	0.00015748	0	0.000561321	0.000261648	0.0262254	0.000688231	0.0004662	0.000760498	0	0.000839345	0.000441078	0.000725689	0.000921659	0
Endornaviridae	Plants, fungi, oomycetes	dsRNA	16.6667	25					1		1	3		11	18		7	2	3		28	7	4		11	34	16	23	0	0	0	0	0.000193911	0	0.000461255	0.000472441	0	0.000143594	0.000362282	0	0.000437965	0.000932401	0.000162964	0	0.000559564	0.000134241	0.000223289	0	0
Leviviridae	Bacteria	ssRNA(+)	91.6667	83.3333	18	28	48	10	62	4	12	91	120	653	772	375	17	10	25	1	164	57	27	9	93	281	93	400	0.00577664	0.0106545	0.00947867	0.00428449	0.0120225	0.00231884	0.00553506	0.0143307	0.00721935	0.00852425	0.0155379	0.0130086	0.00106363	0.004662	0.00135803	0.0037037	0.00327744	0.00109311	0.0015072	0.00829493	0.0028183
Marnaviridae	Phytoplankton	ssRNA(+)	25	66.6667	5	1	8	7	5	5	5	4		37	98	37	288	3	217	6	159	549	271			24	14	32	0.00160462	0.000380518	0.00157978	0.00299914	0.000969556	0.00289855	0.00230627	0.000629921	0	0.000482997	0.00197243	0.00128352	0.0180191	0.0013986	0.0117877	0.0222222	0.00317752	0.0105283	0.0151278	0	0
Narnaviridae	Fungi	ssRNA(+)	75	50	20	86	8	63	13	10	27	185	421	19			1	47	3		85	23	19	10		15			0.00641849	0.0327245	0.00157978	0.0269923	0.00252085	0.0057971	0.0124539	0.0291339	0.0253279	0.000248026	0	0	6.25665e-05	0.0219114	0.000162964	0	0.00169868	0.000441078	0.00106062	0.00921659	0.0270225
Nodaviridae	Vertebrates, invertebrates	ssRNA(+)	41.6667	58.3333	6	7	10	2	7			5	14	111	135	30	8	5	26		67	19	4		15	209	10	117	0.00192555	0.00266362	0.00197472	0.000856898	0.00135738	0	0	0.000787402	0.000842257	0.00144899	0.00271712	0.00104069	0.000500532	0.002331	0.00141235	0	0.00133896	0.000364369	0.000223289	0	0.00182361
Picobirnaviridae	Mammals or bacteria	dsRNA	0	41.6667	1		1	4	1	1	1						3		45		21	21	2						0.000320924	0	0.000197472	0.0017138	0.000193911	0.00057971	0.000461255	0	0	0	0	0	0.000187699	0	0.00244446	0	0.000419673	0.000402723	0.000111645	0	0
Picornaviridae	Vertebrates	ssRNA(+)	25	16.6667		2	1	1	1			1	10	29	17		3	1	4		20	6	6	3		25	23	12	0	0.000761035	0.000197472	0.000428449	0.000193911	0	0	0.00015748	0.000601612	0.000378565	0.000342156	0	0.000187699	0.0004662	0.000217285	0	0.000399688	0.000115064	0.000334934	0.00276498	0
Potyviridae	Plants	ssRNA(+)	33.3333	41.6667	1	3	2	1	1	2	1		10	205	55	63	12	5	5		12	4	1					13	0.000320924	0.00114155	0.000394945	0.000428449	0.000193911	0.00115942	0.000461255	0	0.000601612	0.00267607	0.00110697	0.00218545	0.000750798	0.002331	0.000271606	0	0.000239813	7.67092e-05	5.58223e-05	0	0
Reoviridae	Vertebrate, invertebrate, plant, fungi	dsRNA	8.33333	83.3333	3		2	2	2		1	1				11	39	22	403		891	339	389	6	22	57	60	139	0.000962773	0	0.000394945	0.000856898	0.000387822	0	0.000461255	0.00015748	0	0	0	0.000381587	0.00244009	0.0102564	0.0218915	0	0.0178061	0.0065011	0.0217149	0.00552995	0.00431034
Rhabdoviridae	Vertebrates, invertebrates, plants	ssRNA(-)	0	16.6667	1	1			1			4					1	40			2		1	23					0.000320924	0.000380518	0	0	0.000193911	0	0	0.000629921	0	0	0	0	6.25665e-05	0.018648	0	0	3.99688e-05	0	5.58223e-05	0.0211982	0
Secoviridae	Plants	ssRNA(+)	41.6667	33.3333	1	10	3	1	2			3	77	290	220	44	1		1		19					12	31	83	0.000320924	0.00380518	0.000592417	0.000428449	0.000387822	0	0	0.000472441	0.00463241	0.00378565	0.0044279	0.00152635	6.25665e-05	0	5.43213e-05	0	0.000379704	0	0	0	0
Solemoviridae	Plants	ssRNA(+)	50	50	16		9	53	4	5	7	9	20	63	53	20	26	4	29	2	26	43	56	1	32	10	37	43	0.00513479	0	0.00177725	0.0227078	0.000775645	0.00289855	0.00322878	0.00141732	0.00120322	0.000822401	0.00106672	0.000693794	0.00162673	0.0018648	0.00157532	0.00740741	0.000519595	0.000824624	0.00312605	0.000921659	0
Tobaniviridae	Vertebrates	ssRNA(+)	0	8.33333			3	1	1		2	1					1		30			5							0	0	0.000592417	0.000428449	0.000193911	0	0.000922509	0.00015748	0	0	0	0	6.25665e-05	0	0.00162964	0	0	9.58865e-05	0	0	0
Tombusviridae	Plants	ssRNA(+)	83.3333	66.6667	17	14	10	12	6	7	16	19	54	298	108	45	73	4	85		31	217	292	4	1676	1799	4093		0.00545571	0.00532725	0.00197472	0.00514139	0.00116347	0.00405797	0.00738007	0.00299213	0.00324871	0.00389009	0.00217369	0.00156104	0.00456735	0.0018648	0.00461731	0	0.000619517	0.00416147	0.0163001	0.00368664	0
Tymoviridae	Plants	ssRNA(+)	50	0	12	11	1	4	2		1	7	124	34	110	60	7		4		1	4	1	1		13			0.00385109	0.00418569	0.000197472	0.0017138	0.000387822	0	0.000461255	0.00110236	0.00745999	0.000443835	0.00221395	0.00208138	0.000437965	0	0.000217285	0	1.99844e-05	7.67092e-05	5.58223e-05	0.000921659	0
Virgaviridae	Plants	ssRNA(+)	100	100	1121	1922	3278	888	3561	830	804	4644	11149	62073	29655	21176	11165	815	12772	148	36815	28578	8435	328	26	38	114	43	0.359756	0.731355	0.647314	0.380463	0.690518	0.481159	0.370849	0.731339	0.670738	0.8103	0.59686	0.734589	0.698555	0.379953	0.693791	0.548148	0.735726	0.548049	0.470861	0.302304	0.348475
[truncated: 5 more columns]

## Sheet: Table S5
Table S5. Wilcoxon matched-pairs signed rank tests of median read fractions of RNA virus families sequenced from the Nanotrap® and TFF samples. Virus families with p<0.05 were highlighted in grey, and the ratio of median read fractions between the two methods was calculated.
RNA virus family	p	Median read fraction ratio Nano/TFF	Median read fraction ratio TFF/Nano
Alphaflexiviridae	0.004193	2.09254
Arteriviridae	0.906329
Astroviridae	0.906329
Barnaviridae	1
Betaflexiviridae	0.195539
Bromoviridae	0.195539
Caliciviridae	0.475533
Closteroviridae	0.271899
Coronaviridae	0.003857		7.27529
Cystoviridae	0.398305
Endornaviridae	0.123534
Leviviridae	0.002526	2.57879
Marnaviridae	0.008719		3.21594
Narnaviridae	0.019059	20.2231
Nodaviridae	0.61012
Picobirnaviridae	0.624065
Picornaviridae	0.755658
Potyviridae	0.964541
Reoviridae	0.003264		22.3183
Rhabdoviridae	0.589639
Secoviridae	0.005922	19.603
Solemoviridae	0.037633	1.4042
Tobaniviridae	0.554113
Tombusviridae	0.410117
Tymoviridae	0.005355	140.918
Virgaviridae	0.3268

## Sheet: Table S6
Table S6. Read counts of top genera of Prokarya and Eukarya in wastewater samples.
Genus	taxID	Domain	Nano_01	Nano_02	Nano_03	Nano_04	Nano_05	Nano_06	Nano_07	Nano_08	Nano_09	Nano_10	Nano_11	Nano_12	TFF_01	TFF_02	TFF_03	TFF_04	TFF_05	TFF_06	TFF_07	TFF_08	TFF_09	TFF_10	TFF_11	TFF_12	Lineage
Arcobacter	28196	Bacteria	1173151	108759	3742819	775261	2231826	373583	993230	5738716	770002	13764976	3665028	4156896	2417355	532416	2632305	356216	5063802	816913	4393653	5947439	1523528	20599274	2338800	21918210	cellular&nbsp;organisms>Bacteria>Proteobacteria>delta/epsilon&nbsp;subdivisions>Epsilonproteobacteria>Campylobacterales>Campylobacteraceae>Arcobacter
Flavobacterium	237	Bacteria	962692	181162	633149	1532541	270052	318260	584326	245555	1320482	1016665	2430159	1852893	2033853	3041019	3417603	1625021	203760	756936	3241996	873059	8761876	885302	6301649	1848723	cellular&nbsp;organisms>Bacteria>FCB>Bacteroidetes/Chlorobi>Bacteroidetes>Flavobacteriia>Flavobacteriales>Flavobacteriaceae
Pseudomonas	286	Bacteria	400101	287576	200708	127299	141929	176853	181613	242738	1402001	860148	1102925	813228	460513	3460920	1231565	15545	401113	83229	8428464	365744	8479541	285330	330207	584555	cellular&nbsp;organisms>Bacteria>Proteobacteria>Gammaproteobacteria>Pseudomonadales>Pseudomonadaceae
Polynucleobacter	44013	Bacteria	1717	1853	2710	29541	2367	41335	25136	4045	10188	17942	10292	10361	191406	8394	6159	21558	3389	5614592	1369408	1032	21239	16113	11571	8073	cellular&nbsp;organisms>Bacteria>Proteobacteria>Betaproteobacteria>Burkholderiales>Burkholderiaceae
Pseudoarcobacter	2321113	Bacteria	202442	42991	341558	456180	109149	148122	218224	924548	370634	589956	176611	157930	660731	287808	582920	263356	208825	181536	1853184	675183	901175	495924	28993	229139	cellular&nbsp;organisms>Bacteria>Proteobacteria>delta/epsilon&nbsp;subdivisions>Epsilonproteobacteria>Campylobacterales>Campylobacteraceae>Arcobacter
Janthinobacterium	29580	Bacteria	41974	46786	7235	8684	44313	12001	7206	49413	245348	26971	20422	18569	110325	875842	2753687	2908	1247949	13672	47114	117882	2421237	72630	54871	279728	cellular&nbsp;organisms>Bacteria>Proteobacteria>Betaproteobacteria>Burkholderiales>Oxalobacteraceae
Acinetobacter	469	Bacteria	130882	35702	210924	132212	284467	174167	94467	61619	478689	1785503	760343	1347803	607301	13196	168829	19870	307563	38903	2529430	17805	62925	371950	373293	349560	cellular&nbsp;organisms>Bacteria>Proteobacteria>Gammaproteobacteria>Pseudomonadales>Moraxellaceae
Aeromonas	642	Bacteria	30114	19058	218173	48305	311099	43003	15365	47335	103954	1384159	212789	525190	192661	7933	160551	4814	2697597	32592	88246	9090	24752	497261	78385	198502	cellular&nbsp;organisms>Bacteria>Proteobacteria>Gammaproteobacteria>Aeromonadales>Aeromonadaceae
Polaromonas	52972	Bacteria	54209	62528	28436	868136	50856	54000	81373	98228	296739	84500	79714	57390	607128	68868	6914	290229	52423	21138	364212	9996	217755	26568	48388	16194	cellular&nbsp;organisms>Bacteria>Proteobacteria>Betaproteobacteria>Burkholderiales>Comamonadaceae
Acidovorax	12916	Bacteria	108889	137344	349073	239177	199537	84858	81154	125931	1036624	2457213	3012657	2133222	363025	214581	66476	42830	69750	31241	87003	9370	786803	286138	495073	368742	cellular&nbsp;organisms>Bacteria>Proteobacteria>Betaproteobacteria>Burkholderiales>Comamonadaceae
Bacteroides	816	Bacteria	13773	5374	84060	20009	87575	14250	17442	71565	44452	1011806	304513	688023	232475	10006	143043	6853	161520	436748	258922	32549	35174	948899	283839	830565	cellular&nbsp;organisms>Bacteria>FCB>Bacteroidetes/Chlorobi>Bacteroidetes>Bacteroidia>Bacteroidales>Bacteroidaceae
Aquaspirillum	187	Bacteria	88125	92156	234497	67506	259946	32406	53420	207167	454247	2232398	1063693	954884	45686	23665	8127	5234	34117	6383	17596	3812	66659	625160	263775	216826	cellular&nbsp;organisms>Bacteria>Proteobacteria>Betaproteobacteria>Neisseriales>Chromobacteriaceae
Rhodoferax	28065	Bacteria	47397	100202	47762	102960	33779	32402	49551	168927	560636	151645	174107	94304	85100	220119	14098	26179	15375	20069	62544	27093	694013	29768	87003	25080	cellular&nbsp;organisms>Bacteria>Proteobacteria>Betaproteobacteria>Burkholderiales>Comamonadaceae
Phocaeicola	909656	Bacteria	4959	1390	59009	11268	37257	9610	11664	36981	13391	431323	149255	344831	149973	3108	76182	3499	78514	202552	185748	14068	12197	527266	146778	405099	cellular&nbsp;organisms>Bacteria>FCB>Bacteroidetes/Chlorobi>Bacteroidetes>Bacteroidia>Bacteroidales>Bacteroidales&nbsp;incertae&nbsp;sedis
Paludibacter	346096	Bacteria	46447	29471	73257	80192	41396	13702	53837	128971	276884	493226	822476	509182	76687	45227	13899	9502	40071	41235	59944	78998	154601	342843	263558	286364	cellular&nbsp;organisms>Bacteria>FCB>Bacteroidetes/Chlorobi>Bacteroidetes>Bacteroidia>Bacteroidales>Paludibacteraceae
Malaciobacter	2321114	Bacteria	24281	3470	76821	27321	37904	10679	23734	124519	23225	187983	53803	39027	51812	18191	44103	12671	40646	12389	68405	120920	50941	171693	17954	113808	cellular&nbsp;organisms>Bacteria>Proteobacteria>delta/epsilon&nbsp;subdivisions>Epsilonproteobacteria>Campylobacterales>Campylobacteraceae>Arcobacter
Hydrogenophaga	47420	Bacteria	25613	52125	94087	66930	37506	18920	22734	47325	301077	343872	636553	284163	52846	120333	10574	10034	21673	9217	21789	10968	381127	104969	300368	96075	cellular&nbsp;organisms>Bacteria>Proteobacteria>Betaproteobacteria>Burkholderiales>Comamonadaceae
Nitrosomonas	914	Bacteria	325	275	605	960	421	9977	500	906	1713	10114	3308	2618	5134	690	988	243	1320	571314	9994	178	2657	6086	45148	2773	cellular&nbsp;organisms>Bacteria>Proteobacteria>Betaproteobacteria>Nitrosomonadales>Nitrosomonadaceae
Variovorax	34072	Bacteria	16795	47721	29879	91265	34276	10150	14442	47285	325182	137464	174300	107234	84600	120896	10600	15214	22405	5553	27447	8087	506385	26650	82955	38976	cellular&nbsp;organisms>Bacteria>Proteobacteria>Betaproteobacteria>Burkholderiales>Comamonadaceae
Prevotella	838	Bacteria	12579	5136	37095	22128	23887	8895	17675	42575	26554	243399	163302	129437	54976	7838	61935	3515	71846	91544	81290	16836	20227	260430	89699	129915	cellular&nbsp;organisms>Bacteria>FCB>Bacteroidetes/Chlorobi>Bacteroidetes>Bacteroidia>Bacteroidales>Prevotellaceae
Sulfurospirillum	57665	Bacteria	10588	6290	49624	16574	60816	5214	6571	87648	48157	277439	71565	82522	52314	6869	6959	2638	116541	37246	30113	57660	23536	297724	36660	128823	cellular&nbsp;organisms>Bacteria>Proteobacteria>delta/epsilon&nbsp;subdivisions>Epsilonproteobacteria>Campylobacterales>Campylobacteraceae
Massilia	149698	Bacteria	20044	10480	4241	7040	5745	2004	3209	7215	57806	37619	20929	97317	7031	165946	252462	1426	18593	2051	5469	9717	493846	24497	52862	2662631	cellular&nbsp;organisms>Bacteria>Proteobacteria>Betaproteobacteria>Burkholderiales>Oxalobacteraceae
Streptococcus	1301	Bacteria	8478	28192	28581	15915	273334	4363	13365	97957	195079	141418	115830	548950	1212	1973	1143	383	3487	3508	3119	1129	10241	7407	15024	24969	cellular&nbsp;organisms>Bacteria>Terrabacteria>Firmicutes>Bacilli>Lactobacillales>Streptococcaceae
Tolumonas	43947	Bacteria	10276	15564	81138	8336	58020	6679	3451	49733	81668	398620	191624	285787	53001	15721	11616	1490	105569	7894	3914	24071	43752	119229	99396	78948	cellular&nbsp;organisms>Bacteria>Proteobacteria>Gammaproteobacteria>Aeromonadales>Aeromonadaceae
Sulfurimonas	202746	Bacteria	4919	967	16253	5257	7746	3685	5396	29861	7976	39318	23771	9999	65232	9577	20806	2132	41883	117610	39134	57650	39039	64238	18013	25962	cellular&nbsp;organisms>Bacteria>Proteobacteria>delta/epsilon&nbsp;subdivisions>Epsilonproteobacteria>Campylobacterales>Thiovulaceae
Comamonas	283	Bacteria	15361	28259	51341	44868	36338	11539	12477	32069	183042	297096	285956	260259	49318	46572	10291	8428	14865	6624	16341	3687	171978	67773	89727	61426	cellular&nbsp;organisms>Bacteria>Proteobacteria>Betaproteobacteria>Burkholderiales>Comamonadaceae
Staphylococcus	1279	Bacteria	18675	16493	20335	51946	18954	10130	8669	29232	507424	161195	728524	126499	8971	31615	13589	5475	16754	42628	24836	10201	280344	288922	377799	174467	cellular&nbsp;organisms>Bacteria>Terrabacteria>Firmicutes>Bacilli>Bacillales>Staphylococcaceae
Shewanella	22	Bacteria	3457	1233	5738	2622	5902	4014	2761	3202	6771	45906	22326	21433	36499	2252	41925	605	15396	11039	151342	1628	6092	21356	24021	47724	cellular&nbsp;organisms>Bacteria>Proteobacteria>Gammaproteobacteria>Alteromonadales>Shewanellaceae
Faecalibacterium	216851	Bacteria	8677	1279	22199	5735	9214	4271	7689	16346	10481	202216	100977	115883	30397	998	31049	1456	23088	48168	30362	4266	4878	243025	130722	249462	cellular&nbsp;organisms>Bacteria>Terrabacteria>Firmicutes>Clostridia>Clostridiales>Ruminococcaceae
Dechloromonas	73029	Bacteria	5568	6471	23967	20478	14079	14379	33515	15994	34448	239479	118379	81559	20686	8636	5668	2604	20142	13069	36417	3227	25243	158965	57734	64818	cellular&nbsp;organisms>Bacteria>Proteobacteria>Betaproteobacteria>Rhodocyclales>Azonexaceae
Pseudoleptotrichia	2755140	Bacteria	8047	3952	37482	7725	73323	7259	2582	13574	14990	76441	8030	51515	18808	4849	2013	1697	43286	11844	2488	4356	12047	43357	17115	57673	cellular&nbsp;organisms>Bacteria>Fusobacteria>Fusobacteriia>Fusobacteriales>Leptotrichiaceae
Parabacteroides	375288	Bacteria	1822	719	14519	2845	11218	2605	2709	11094	5845	148502	49799	120529	36736	1373	19635	1006	22674	68232	40181	4111	4734	107883	39240	132017	cellular&nbsp;organisms>Bacteria>FCB>Bacteroidetes/Chlorobi>Bacteroidetes>Bacteroidia>Bacteroidales>Tannerellaceae
Duganella	75654	Bacteria	3246	2958	784	1416	1384	496	658	1434	17667	6889	5277	5576	2248	84565	95327	244	33129	975	1721	2247	259518	7073	31106	86325	cellular&nbsp;organisms>Bacteria>Proteobacteria>Betaproteobacteria>Burkholderiales>Oxalobacteraceae
Alistipes	239759	Bacteria	4817	1735	10927	5253	6029	2242	4372	9488	9547	53195	49743	57732	30014	2824	17700	800	29743	53826	43411	4260	7177	133434	57283	112724	cellular&nbsp;organisms>Bacteria>FCB>Bacteroidetes/Chlorobi>Bacteroidetes>Bacteroidia>Bacteroidales>Rikenellaceae
Klebsiella	570	Bacteria	45542	5771	5719	10822	12872	1946	4418	11563	202773	286069	43838	252534	6905	17552	10536	399	19629	50102	15764	2883	239508	28456	84605	108683	cellular&nbsp;organisms>Bacteria>Proteobacteria>Gammaproteobacteria>Enterobacterales>Enterobacteriaceae
Halarcobacter	2321115	Bacteria	6483	1015	20458	7894	11509	2890	6146	35434	6541	50033	15520	10701	14337	5347	12506	3328	15638	3105	14866	32535	13602	71313	5603	31173	cellular&nbsp;organisms>Bacteria>Proteobacteria>delta/epsilon&nbsp;subdivisions>Epsilonproteobacteria>Campylobacterales>Campylobacteraceae>Arcobacter
Simplicispira	352450	Bacteria	6568	14851	14963	20816	14418	3912	6391	7035	112283	47311	70036	45970	48446	24073	4792	6415	9368	1704	8700	961	82681	22236	24422	12941	cellular&nbsp;organisms>Bacteria>Proteobacteria>Betaproteobacteria>Burkholderiales>Comamonadaceae
Ralstonia	48736	Bacteria	3285	3451	6421	9473	5942	2512	5108	9256	12148	24297	15239	12934	7581	20851	21121	1190	28312	54992	9619	4042	21343	7068	12398	19237	cellular&nbsp;organisms>Bacteria>Proteobacteria>Betaproteobacteria>Burkholderiales>Burkholderiaceae
Diaphorobacter	238749	Bacteria	7554	11718	17078	26209	12288	5264	7061	12211	167050	171219	153563	122710	42016	17163	7142	6449	4154	1923	10292	1308	129121	40578	54022	31557	cellular&nbsp;organisms>Bacteria>Proteobacteria>Betaproteobacteria>Burkholderiales>Comamonadaceae
Aliarcobacter	2321111	Bacteria	5973	709	18653	5126	11135	2164	5511	32822	8213	108616	26399	27071	12153	3777	10619	2089	14199	3374	10308	33202	14313	142973	16070	130793	cellular&nbsp;organisms>Bacteria>Proteobacteria>delta/epsilon&nbsp;subdivisions>Epsilonproteobacteria>Campylobacterales>Campylobacteraceae>Arcobacter
Curvibacter	281915	Bacteria	6918	19695	10016	9723	5951	4058	4762	10936	96935	24758	36031	18452	10021	67460	4178	2450	5803	2341	5411	2076	174871	5436	22776	9514	cellular&nbsp;organisms>Bacteria>Proteobacteria>Betaproteobacteria>Burkholderiales>Comamonadaceae
Cloacibacterium	501783	Bacteria	1671	8943	13441	1527	40636	572	585	44923	76555	514069	348709	589124	1981	17488	1963	235	12335	1527	994	20850	61091	377746	860584	471074	cellular&nbsp;organisms>Bacteria>FCB>Bacteroidetes/Chlorobi>Bacteroidetes>Flavobacteriia>Flavobacteriales>Weeksellaceae
Limnohabitans	665874	Bacteria	5975	9185	11715	25445	7712	3850	5719	12303	50315	52336	66957	38823	27542	26204	2508	9687	5096	2153	8811	1890	79863	12507	52171	11482	cellular&nbsp;organisms>Bacteria>Proteobacteria>Betaproteobacteria>Burkholderiales>Comamonadaceae
Sphingobacterium	28453	Bacteria	4245	6938	3932	17202	3532	2449	7597	42543	66127	71208	153774	53586	10155	11110	2316	1785	5506	7448	8899	25908	54975	35090	46577	37298	cellular&nbsp;organisms>Bacteria>FCB>Bacteroidetes/Chlorobi>Bacteroidetes>Sphingobacteriia>Sphingobacteriales>Sphingobacteriaceae
Paraburkholderia	1822464	Bacteria	4032	7041	9653	8820	4753	2585	4333	11079	39202	44134	66646	24276	9172	52415	6926	1545	6503	5525	14014	4731	133029	19287	30051	21384	cellular&nbsp;organisms>Bacteria>Proteobacteria>Betaproteobacteria>Burkholderiales>Burkholderiaceae
Lactococcus	1357	Bacteria	7975	3732	40147	9430	33062	10293	3665	24196	30142	17039	4029	35621	434	1209	1107	461	2526	3618	5734	584	4150	1901	3916	2929	cellular&nbsp;organisms>Bacteria>Terrabacteria>Firmicutes>Bacilli>Lactobacillales>Streptococcaceae
Sulfuricurvum	286130	Bacteria	945	1162	6695	2098	6005	499	4344	16689	8332	42103	39067	8170	11219	12423	4004	500	35247	6023	17316	22873	40353	270919	50502	34861	cellular&nbsp;organisms>Bacteria>Proteobacteria>delta/epsilon&nbsp;subdivisions>Epsilonproteobacteria>Campylobacterales>Thiovulaceae
Serpentinomonas	2490452	Bacteria	3972	12194	14616	10373	6437	2078	3077	9997	68112	42994	76753	37632	12449	49487	1946	2995	4193	3243	3915	2638	116182	16606	39267	12362	cellular&nbsp;organisms>Bacteria>Proteobacteria>Betaproteobacteria>Burkholderiales>Comamonadaceae
Clostridium	1485	Bacteria	4374	2449	19391	10600	28683	2605	9910	23470	14850	39683	15400	29889	7318	3213	2817	661	8889	6179	5607	3946	9913	35478	14180	25914	cellular&nbsp;organisms>Bacteria>Terrabacteria>Firmicutes>Clostridia>Clostridiales>Clostridiaceae
Azoarcus	12960	Bacteria	7683	5141	18844	11689	14914	6590	6706	22786	25128	172842	88072	114734	10718	7867	3490	1034	7513	2172	4406	2047	23192	46814	34509	41973	cellular&nbsp;organisms>Bacteria>Proteobacteria>Betaproteobacteria>Rhodocyclales>Zoogloeaceae
Delftia	80865	Bacteria	2892	5706	7358	15454	6169	2000	2638	5159	51517	100888	137835	78593	44224	14341	2066	6732	2724	875	3218	1104	57560	20020	45348	21603	cellular&nbsp;organisms>Bacteria>Proteobacteria>Betaproteobacteria>Burkholderiales>Comamonadaceae
Microvirgula	57479	Bacteria	6687	2048	11109	10191	19914	4832	4245	8994	6121	88991	27667	37779	20937	2129	5080	2519	11318	2289	7946	481	5175	41488	13524	24722	cellular&nbsp;organisms>Bacteria>Proteobacteria>Betaproteobacteria>Neisseriales>Chromobacteriaceae
Methanospirillum	2202	Bacteria	1028	410	2076	326	2443	183	448	4062	1656	33985	11719	12521	9826	9883	3850	174	40082	19612	10829	7899	26158	97677	60291	103121	cellular&nbsp;organisms>Archaea>Euryarchaeota>Stenosarchaea>Methanomicrobia>Methanomicrobiales>Methanospirillaceae
Porphyromonas	836	Bacteria	3625	3333	11246	5657	11437	1228	3859	19429	31303	137131	104082	91633	7197	5931	2124	702	12129	6736	6276	10369	20958	72219	31728	60519	cellular&nbsp;organisms>Bacteria>FCB>Bacteroidetes/Chlorobi>Bacteroidetes>Bacteroidia>Bacteroidales>Porphyromonadaceae
Chryseobacterium	59732	Bacteria	7654	3166	7130	14761	10955	3741	6344	10260	32568	97073	75652	156209	5123	6412	6902	4569	2615	5860	10199	4662	24271	38471	74895	41561	cellular&nbsp;organisms>Bacteria>FCB>Bacteroidetes/Chlorobi>Bacteroidetes>Flavobacteriia>Flavobacteriales>Weeksellaceae>Chryseobacterium
Halomonas	2745	Bacteria	1524	1555	1838	12796	1872	1989	42746	3114	11594	17182	8959	11216	9214	4895	998	451	1662	2426	21756	620	13903	3886	5300	9594	cellular&nbsp;organisms>Bacteria>Proteobacteria>Gammaproteobacteria>Oceanospirillales>Halomonadaceae
Campylobacter	194	Bacteria	2465	992	8263	3449	6540	1458	2856	16277	7433	40867	16697	13606	9395	4524	3871	841	10735	13572	7268	14473	13028	91230	14057	25529	cellular&nbsp;organisms>Bacteria>Proteobacteria>delta/epsilon&nbsp;subdivisions>Epsilonproteobacteria>Campylobacterales>Campylobacteraceae
Fusobacterium	848	Bacteria	4138	2018	17659	4468	25182	3372	1588	8120	13901	38329	9091	38212	9152	3382	1179	816	15046	4192	2679	3551	9590	65830	15567	37474	cellular&nbsp;organisms>Bacteria>Fusobacteria>Fusobacteriia>Fusobacteriales>Fusobacteriaceae
Formosa	225842	Bacteria	3242	951	2389	15137	1706	1104	2489	1411	8761	7645	11219	10091	14460	5841	6297	11330	739	6501	28366	1556	23657	3226	36723	7136	cellular&nbsp;organisms>Bacteria>FCB>Bacteroidetes/Chlorobi>Bacteroidetes>Flavobacteriia>Flavobacteriales>Flavobacteriaceae
Burkholderia	32008	Bacteria	3402	3986	5583	10032	4791	2096	3021	7402	227524	110749	101206	71919	9317	16720	10686	1737	6845	7018	9236	1607	162369	175859	125982	95075	cellular&nbsp;organisms>Bacteria>Proteobacteria>Betaproteobacteria>Burkholderiales>Burkholderiaceae
Thauera	33057	Bacteria	5298	4213	14489	7478	12309	3980	3836	16651	26034	206201	119334	327223	6100	6375	2280	471	5996	3510	3492	1676	23106	48900	33711	94594	cellular&nbsp;organisms>Bacteria>Proteobacteria>Betaproteobacteria>Rhodocyclales>Zoogloeaceae
Methanothrix	2222	Bacteria	1500	455	1139	1137	1642	332	520	2872	2317	24232	7352	15152	34407	1554	20090	744	1580	9353	18976	1048	3633	12152	7569	15480	cellular&nbsp;organisms>Archaea>Euryarchaeota>Stenosarchaea>Methanomicrobia>Methanosarcinales>Methanotrichaceae
Pelosinus	365348	Bacteria	3575	3027	11978	7985	3850	2154	1429	39440	20790	23156	4526	6276	4984	3187	407	93	3828	5076	4200	1453	9336	8133	1882	4526	cellular&nbsp;organisms>Bacteria>Terrabacteria>Firmicutes>Negativicutes>Selenomonadales>Sporomusaceae
Polaribacter	52959	Bacteria	6647	1514	5248	16184	3163	2007	4387	3256	10468	16391	23684	20552	5464	7414	8648	7944	847	5061	8970	3277	22959	7090	64801	15959	cellular&nbsp;organisms>Bacteria>FCB>Bacteroidetes/Chlorobi>Bacteroidetes>Flavobacteriia>Flavobacteriales>Flavobacteriaceae
Blautia	572511	Bacteria	3046	735	11819	3040	5934	1118	3557	10330	7389	66437	57276	39006	6046	606	5388	357	8030	16783	8066	2384	3923	95101	54286	68007	cellular&nbsp;organisms>Bacteria>Terrabacteria>Firmicutes>Clostridia>Clostridiales>Lachnospiraceae
Cupriavidus	106589	Bacteria	4574	4138	5563	12745	4054	2028	2990	7334	22307	47210	28774	21979	7204	12458	6216	1452	2655	3017	4571	1369	38632	13934	14140	23593	cellular&nbsp;organisms>Bacteria>Proteobacteria>Betaproteobacteria>Burkholderiales>Burkholderiaceae
Veillonella	29465	Bacteria	632	4388	3788	1304	18629	331	549	42007	22581	18795	348742	9091	484	415	383	39	1600	696	796	667	894	3088	5296	2156	cellular&nbsp;organisms>Bacteria>Terrabacteria>Firmicutes>Negativicutes>Veillonellales>Veillonellaceae
Desulfovibrio	872	Bacteria	937	2141	7565	2789	9138	669	1050	18381	12643	143990	27730	44562	4826	1733	2003	240	12948	4661	4497	2356	5036	41142	10675	25300	cellular&nbsp;organisms>Bacteria>Proteobacteria>delta/epsilon&nbsp;subdivisions>Deltaproteobacteria>Desulfovibrionales>Desulfovibrionaceae
Salmonella	590	Bacteria	2746	2548	4065	7489	20240	7158	1262	4713	324174	154432	221399	119210	2524	4490	1918	453	4700	5579	3585	1395	164130	148598	256819	161126	cellular&nbsp;organisms>Bacteria>Proteobacteria>Gammaproteobacteria>Enterobacterales>Enterobacteriaceae
Collinsella	102106	Bacteria	603	196	3196	828	1525	184	639	9078	979	7390	5662	3882	3446	480	4642	197	17103	12822	7080	12738	1444	11932	6218	15641	cellular&nbsp;organisms>Bacteria>Terrabacteria>Actinobacteria>Coriobacteriia>Coriobacteriales>Coriobacteriaceae
Methanoregula	395331	Bacteria	2310	772	2840	754	3327	431	962	6147	3247	32263	17446	9545	7382	5529	3926	149	18387	8080	5452	7680	13574	60323	27831	59538	cellular&nbsp;organisms>Archaea>Euryarchaeota>Stenosarchaea>Methanomicrobia>Methanomicrobiales>Methanoregulaceae
Sphaerotilus	34102	Bacteria	1256	9396	5426	4058	7168	3385	1568	12296	62388	64394	795157	244985	2000	12340	1050	421	7607	2237	2053	1587	48374	69680	289044	158285	cellular&nbsp;organisms>Bacteria>Proteobacteria>Betaproteobacteria>Burkholderiales>Burkholderiales&nbsp;genera&nbsp;incertae&nbsp;sedis
Pedobacter	84567	Bacteria	3613	1545	2820	9075	2249	2601	4517	6387	12320	14955	44369	12968	4386	3620	9381	2369	2691	8406	5304	2449	11285	9238	36522	8036	cellular&nbsp;organisms>Bacteria>FCB>Bacteroidetes/Chlorobi>Bacteroidetes>Sphingobacteriia>Sphingobacteriales>Sphingobacteriaceae
Bordetella	517	Bacteria	2172	2299	3831	6326	2746	1548	2218	4237	16825	40315	29167	24098	9391	6157	2582	1288	1898	7889	16067	636	25591	10732	9979	12243	cellular&nbsp;organisms>Bacteria>Proteobacteria>Betaproteobacteria>Burkholderiales>Alcaligenaceae
Streptomyces	1883	Bacteria	2229	3335	2862	4363	2875	799	1767	3646	29509	23376	20607	9445	2081	8280	4630	331	4098	21448	3168	1027	19038	7211	12917	9948	cellular&nbsp;organisms>Bacteria>Terrabacteria>Actinobacteria>Actinobacteria>Streptomycetales>Streptomycetaceae
Methylibium	316612	Bacteria	1146	7299	1482	3609	1292	774	1296	10853	50221	8410	10345	6278	3883	23809	527	2041	1056	521	3973	2953	61618	4187	10340	3882	cellular&nbsp;organisms>Bacteria>Proteobacteria>Betaproteobacteria>Burkholderiales>Burkholderiales&nbsp;genera&nbsp;incertae&nbsp;sedis
Neisseria	482	Bacteria	3603	2629	7952	5384	12244	2171	2000	6139	16426	145893	46699	93706	4981	2842	1449	662	4502	6029	2660	701	9554	58251	21346	39191	cellular&nbsp;organisms>Bacteria>Proteobacteria>Betaproteobacteria>Neisseriales>Neisseriaceae
Enterococcus	1350	Bacteria	821	538	1677	4169	24011	1021	2620	13793	8332	5290	2804	21280	556	617	436	389	7600	3129	3454	1037	3439	2680	2563	4337	cellular&nbsp;organisms>Bacteria>Terrabacteria>Firmicutes>Bacilli>Lactobacillales>Enterococcaceae
Bacillus	1386	Bacteria	2338	6058	2943	4965	5068	1820	3277	10234	39653	18681	15646	18195	2485	6151	1600	716	2883	4619	5300	4769	28902	45293	10993	9088	cellular&nbsp;organisms>Bacteria>Terrabacteria>Firmicutes>Bacilli>Bacillales>Bacillaceae
Desulfobulbus	893	Bacteria	1882	1295	9295	2679	5313	649	1317	13388	7121	67270	44746	25106	3560	1399	3780	110	6326	7043	5049	1168	4061	36928	8931	18586	cellular&nbsp;organisms>Bacteria>Proteobacteria>delta/epsilon&nbsp;subdivisions>Deltaproteobacteria>Desulfobacterales>Desulfobulbaceae
Gossypium	3633	Eukarya	316877	30412	68306	969734	55050	559328	297705	35769	274212	101942	1882130	121137	10645	4427	2357	1001	5605	33370	25134	6616	12743	14750	185664	22022	cellular&nbsp;organisms>Eukaryota>Viridiplantae>Streptophyta>Streptophytina>Embryophyta>Tracheophyta>Euphyllophyta>Spermatophyta>Magnoliopsida>Mesangiospermae>eudicotyledons>Gunneridae>Pentapetalae>rosids>malvids>Malvales>Malvaceae>Malvoideae
Daucus	4038	Eukarya	125674	5981	86469	947607	42852	494177	148038	2234	33571	40805	2000242	33728	4857	1048	1855	375	2346	9527	3709	510	2469	4350	49841	4370	cellular&nbsp;organisms>Eukaryota>Viridiplantae>Streptophyta>Streptophytina>Embryophyta>Tracheophyta>Euphyllophyta>Spermatophyta>Magnoliopsida>Mesangiospermae>eudicotyledons>Gunneridae>Pentapetalae>asterids>campanulids>Apiales>Apiineae>Apiaceae>Apioideae>Scandiceae>Daucinae
Zea	4575	Eukarya	241614	154879	22652	225715	75386	94795	392156	19926	1685498	36134	349151	29305	6879	74237	1096	573	15550	8959	41213	1488	251505	6655	182169	7485	cellular&nbsp;organisms>Eukaryota>Viridiplantae>Streptophyta>Streptophytina>Embryophyta>Tracheophyta>Euphyllophyta>Spermatophyta>Magnoliopsida>Mesangiospermae>Liliopsida>Petrosaviidae>commelinids>Poales>Poaceae>PACMAD&nbsp;clade>Panicoideae>Andropogonodae>Andropogoneae>Tripsacinae
Beta	3554	Eukarya	155492	110027	39380	380055	79799	183222	197136	22239	548290	434294	707787	95958	17073	44516	5239	2329	12457	21748	43155	1660	127287	43937	124732	34399	cellular&nbsp;organisms>Eukaryota>Viridiplantae>Streptophyta>Streptophytina>Embryophyta>Tracheophyta>Euphyllophyta>Spermatophyta>Magnoliopsida>Mesangiospermae>eudicotyledons>Gunneridae>Pentapetalae>Caryophyllales>Chenopodiaceae>Betoideae
Leishmania	5658	Eukarya	103738	41160	44602	18260	861837	21937	57410	7184	233399	250866	515908	354869	13561	17118	11278	364	32804	31465	41532	1685	45964	52910	532675	113514	cellular&nbsp;organisms>Eukaryota>Discoba>Euglenozoa>Kinetoplastea>Metakinetoplastina>Trypanosomatida>Trypanosomatidae>Leishmaniinae
Phaeodactylum	2849	Eukarya	273252	190222	18657	138760	91689	10447	6978	3506	2235176	5368	1078376	2155	3090	109281	223	225	14693	1827	2415	185	864174	1948	1421561	972	cellular&nbsp;organisms>Eukaryota>Sar>Stramenopiles>Ochrophyta>Bacillariophyta>Bacillariophyceae>Bacillariophycidae>Naviculales>Phaeodactylaceae
Thalassiosira	35127	Eukarya	151604	66690	11032	73052	37028	38251	22246	1725	2079306	5359	782896	6602	1262	43709	184	61	4261	2125	1879	79	549111	2483	1040431	1886	cellular&nbsp;organisms>Eukaryota>Sar>Stramenopiles>Ochrophyta>Bacillariophyta>Coscinodiscophyceae>Thalassiosirophycidae>Thalassiosirales>Thalassiosiraceae
Homo	9605	Eukarya	19067	16970	19008	42195	22561	15555	72027	69582	2080545	183631	1303031	110402	12934	28657	15849	3451	19428	52100	26115	18951	668990	101349	1148442	112600	cellular&nbsp;organisms>Eukaryota>Opisthokonta>Metazoa>Eumetazoa>Bilateria>Deuterostomia>Chordata>Craniata>Vertebrata>Gnathostomata>Teleostomi>Euteleostomi>Sarcopterygii>Dipnotetrapodomorpha>Tetrapoda>Amniota>Mammalia>Theria>Eutheria>Boreoeutheria>Euarchontoglires>Primates>Haplorrhini>Simiiformes>Catarrhini>Hominoidea>Hominidae>Homininae
Trypanosoma	5690	Eukarya	52047	11702	16956	7122	256205	8806	30963	2245	119799	122853	248930	168568	4787	4587	6142	167	11042	15229	24512	436	19492	26564	239654	45856	cellular&nbsp;organisms>Eukaryota>Discoba>Euglenozoa>Kinetoplastea>Metakinetoplastina>Trypanosomatida>Trypanosomatidae
Babesia	5864	Eukarya	64475	27805	9916	143142	10089	78817	26042	2393	253143	14476	155895	7277	1029	36084	4250	61	2259	2085	906	54	82560	2643	26290	2345	cellular&nbsp;organisms>Eukaryota>Sar>Alveolata>Apicomplexa>Aconoidasida>Piroplasmida>Babesiidae
Brassica	3705	Eukarya	21571	45972	6298	29512	18972	11642	23364	61637	590784	54030	126481	21829	2066	20587	1276	317	3351	3254	6150	1733	66627	20613	201455	12705	cellular&nbsp;organisms>Eukaryota>Viridiplantae>Streptophyta>Streptophytina>Embryophyta>Tracheophyta>Euphyllophyta>Spermatophyta>Magnoliopsida>Mesangiospermae>eudicotyledons>Gunneridae>Pentapetalae>rosids>malvids>Brassicales>Brassicaceae>Brassiceae
Olea	4145	Eukarya	2510	2710	4894	90102	1793	6378	6972	23840	18914	9078	26758	6031	2261	870	720	273	477	2073	1117	1720	2035	4762	6557	5171	cellular&nbsp;organisms>Eukaryota>Viridiplantae>Streptophyta>Streptophytina>Embryophyta>Tracheophyta>Euphyllophyta>Spermatophyta>Magnoliopsida>Mesangiospermae>eudicotyledons>Gunneridae>Pentapetalae>asterids>lamiids>Lamiales>Oleaceae>Oleeae
Plasmodium	5820	Eukarya	4432	23791	3403	8593	9244	7312	17196	44282	118146	16328	31822	10015	842	7162	2027	224	1381	1928	2538	940	4527	6726	12711	4104	cellular&nbsp;organisms>Eukaryota>Sar>Alveolata>Apicomplexa>Aconoidasida>Haemosporida>Plasmodiidae
Camelina	71323	Eukarya	5400	9856	4783	36276	7003	8818	29051	6990	56955	67026	115684	53252	5606	2104	719	657	882	3357	10928	1778	5241	8855	38813	23979	cellular&nbsp;organisms>Eukaryota>Viridiplantae>Streptophyta>Streptophytina>Embryophyta>Tracheophyta>Euphyllophyta>Spermatophyta>Magnoliopsida>Mesangiospermae>eudicotyledons>Gunneridae>Pentapetalae>rosids>malvids>Brassicales>Brassicaceae>Camelineae
Cryptosporidium	5806	Eukarya	2376	641	1248	50097	1620	43517	24765	789	64515	7718	42169	3138	526	168	332	42	239	2248	1536	44	4138	1972	91167	1563	cellular&nbsp;organisms>Eukaryota>Sar>Alveolata>Apicomplexa>Conoidasida>Coccidia>Eucoccidiorida>Eimeriorina>Cryptosporidiidae
Lupinus	3869	Eukarya	11051	13878	31432	11386	6066	22000	16639	8482	97483	39985	38814	12458	931	2830	545	135	689	765	1111	1568	7047	3538	13750	3675	cellular&nbsp;organisms>Eukaryota>Viridiplantae>Streptophyta>Streptophytina>Embryophyta>Tracheophyta>Euphyllophyta>Spermatophyta>Magnoliopsida>Mesangiospermae>eudicotyledons>Gunneridae>Pentapetalae>rosids>fabids>Fabales>Fabaceae>Papilionoideae>50&nbsp;kb&nbsp;inversion&nbsp;clade>genistoids&nbsp;sensu&nbsp;lato>core&nbsp;genistoids>Genisteae
Juglans	16718	Eukarya	4558	7003	2018	19290	5483	17600	9077	13054	58029	10982	16451	10782	1096	3255	3665	135	1727	1104	1625	958	10686	7213	12500	3649	cellular&nbsp;organisms>Eukaryota>Viridiplantae>Streptophyta>Streptophytina>Embryophyta>Tracheophyta>Euphyllophyta>Spermatophyta>Magnoliopsida>Mesangiospermae>eudicotyledons>Gunneridae>Pentapetalae>rosids>fabids>Fagales>Juglandaceae
Nymphaea	4418	Eukarya	2139	1877	796	12306	1203	39713	8402	1736	24240	10774	25260	5091	441	681	292	68	259	1676	838	1126	7031	10785	42613	2801	cellular&nbsp;organisms>Eukaryota>Viridiplantae>Streptophyta>Streptophytina>Embryophyta>Tracheophyta>Euphyllophyta>Spermatophyta>Magnoliopsida>Nymphaeales>Nymphaeaceae
Papaver	3468	Eukarya	7805	5552	2834	8015	3119	3220	14922	4002	41673	10215	16695	4568	2402	3381	1415	450	866	2001	5311	2445	7970	4540	7619	4474	cellular&nbsp;organisms>Eukaryota>Viridiplantae>Streptophyta>Streptophytina>Embryophyta>Tracheophyta>Euphyllophyta>Spermatophyta>Magnoliopsida>Mesangiospermae>Ranunculales>Papaveraceae>Papaveroideae
Schizosaccharomyces	4895	Eukarya	16981	9637	626	4581	2659	2138	18132	2092	92559	17183	11859	1574	406	4208	51	32	442	510	4042	128	10149	499	13473	632	cellular&nbsp;organisms>Eukaryota>Opisthokonta>Fungi>Dikarya>Ascomycota>Taphrinomycotina>Schizosaccharomycetes>Schizosaccharomycetales>Schizosaccharomycetaceae
Capsicum	4071	Eukarya	4908	2965	4378	8916	3503	5531	8269	8182	28297	23295	21746	8498	2043	2140	2776	666	1337	2712	2512	3937	5974	11313	20132	9822	cellular&nbsp;organisms>Eukaryota>Viridiplantae>Streptophyta>Streptophytina>Embryophyta>Tracheophyta>Euphyllophyta>Spermatophyta>Magnoliopsida>Mesangiospermae>eudicotyledons>Gunneridae>Pentapetalae>asterids>lamiids>Solanales>Solanaceae>Solanoideae>Capsiceae
